# Supplementary material for: HDAC1-Mediated lncRNA Stimulatory Factor of Follicular Development to Inhibit the Apoptosis of Granulosa Cells and Regulate Sexual Maturity through miR-202-3p-COX1 Axis
Source: Cells. 2023 Nov 29;12(23):2734. doi: 10.3390/cells12232734 (PMC10706290; doi:10.3390/cells12232734)
Supplement: Supplementary file 1 [file cells-12-02734-s001.zip]

Archive with 2 entries (2 files):
- Supplementary Tables.pdf
- The uncropped western blot images.pdf
